# Supplementary material for: The RING-H2 gene LdXERICO plays a negative role in dormancy release regulated by low temperature in Lilium davidii var. unicolor
Source: Hortic Res. 2023 Feb 20;10(4):uhad030. doi: 10.1093/hr/uhad030 (PMC10548414; doi:10.1093/hr/uhad030)
Supplement: Web_Material_uhad023 [file web_material_uhad023.zip › Table S1.xlsx]

## Sheet: Sheet1
Protein Name	Species	Protein Sequence
RcXERICO	Ricinus communis	MGLSSFPSAAEGVLPVLVMNTVLSVALFKNWVRALLQVVMGANYWVPQYYYEQDRPDVFSQDNARRERRISITQFKSMGAAIGTSRSSSSTVECCVCLCGFEEDEEVSELSCKHFFHKGCLDKWFDNKHSTCPLCRSIL
GmXERICO1	Glycine max	MGLSNFPSASEGVLPVLVINTVLSVAVLKNMFRSMLQVVLGGSAAANGSNIEHDESSSSSWERRVSITQYKSLCHSHDIGGTSMAMVECCVCLCRFEANQEVSELPCKHYFHRGCLDKWFDNKHTTCPLCRSID
VvXERICO	Hordeum vulgare	MGISSMPAPKESLLIYLLYHAVVSIAALAGLLRAALAFLGLPTPPSLLAGEDADGGDQLTAATPAGPSLAERFRSRFRPARFGRRRGAAAAPDCRVCLVRFEADALVNRLPCGHMFHRACLETWLDYDHATCPLCRSRLLPAVAAAADESSRSPPAPSLT AWM
KuXERICO	Kingdonia uniflora	MGLSNYPSPADGMVVIIVMHTVMYVNIIKSILRSIINLVGINLSQPLDSDEIQIRTSRTRKTDTEVPSTRFESVCENRSE LECSVCLTRFEPESEVNSLCCGHVYHKVCLEKWLDYWNVTCPLCRTSIIPEPEDEPIFCFY
TdXERICO	Triticum dicoccoides	MGISSMPAPKESLLIYLLYHAVVSIAALAGLLRAALVFLGLPAPPSLLAGEDADGADQLTAATPAGPSLAERFRSRFRPARFGRRRGAAASATPDCRVCLVRFEADAVVNRLPCGHLFHRACLETWLDYDHATCPLCRSRLLP
PdXERICO	Phoenix dactylifera	MGLYSMPSPGDAGLPFALLANALLPIVVLMGGVRWAIYKVMGFEDGDDGQEEETVEPRMVSRAGVGVYVTRFKFLRQKDSGVGDCCVCLHGFEGEEEVSEVLACRHLFHRLCLDRWLGHFHSTCPLCRSML
LrXERICO	Lolium rigidum	MGLSSMPAPKDNLFIFLLYNTAVSIAVLSDLVRAAMAFVGLPVPPAWGDDDDQPLAIPSSSPAPAGPTLADRFRSSFTPALFGRGPRRGASPDCRVCLARFEPESVVNRLPCGHLFHRACLETWLDYDHATCPLCRLRLLPAADDPPSLGSARVY
GhXERICO	Gossypium hirsutum	MGLSSLPAPSEGVLCILLVNTALSISIVKGIIRSILHVVGIHLPQPPSDYTENPSEANDFHLNTPESYIEEFRSRTPTIHFGAVLCSCKRPQHDCRVCLTQFEPKSEINHLSCGHLFHKVCLEKWLDYWNITCPLCRTPLLTEEEASCFW
OmXERICO	Oryza meyeriana var. granulata	MGLSSMPAPKDSLVAYLLYNTAVSIAILADMVRAALVFLGLPVPPAWEDGDDQLAAIAAAAAAAAGGPSLADRFRSRFRPARFGRRRAGSAPDCRVCLARFEPESVVNRLPCGHLFHRACLEKWLDYDHATCPLCRHRLLP
HsXERICO	Hibiscus syriacus	MGLSSLPTPSEGVLCILLVNTALSISIVKGIIRSILHIVGIHLSSSSSSSDSAENLSEPFEFHLNTPDSYIEEFRSKTPAIQFDAVYSCKRPQHDCLVCLTQFEPKSEINHLSCGHLFHKACLEKWLNYWNVTCPKCRNPLLPEGFLMLHAVSIVHGDFVLFITALFMEIEKVIQRHVCNNNSHTNTARFSACTTKYEL
AtXERICO	Arabidopsis thaliana	MGLSSLPGPSEGMLCVILVNTALSISIVKGIVRSFLGIVGISLSPSSSSPSSVTVSSENSSTSESFDFRVCQPESYLEEFRNRTPTLRFESLCRCKKQADNECSVCLSKFQGDSEINKLKCGHLFHKTCLEKWIDYWNITCPLCRTPLVVVPEDHQLS
ZoXERICO	Zingiber officinale	MGISSLPNPSENVLTLFLFNVALAVSILKEFLRSALHFLRLSSPPPAEMDGGGGAAEPGLAERFRKRCRPFRFGSALEWRRAADCRVCLGRFEPESVVNRLACGHVFHMACLETWFEYHHATCPLCRAHVLHGEEPTASFSPSVS
DcXERICO	Dendrobium catenatum	MGISSLPTPSEGMLTLLLVNTALTISILKEIFRSVLHLFGLSLDGADGTPELLPAASEELSLTEKFRSRVKPVTFGSAIGRRRTAEWHADCRVCLVRFDSNSVVNRLPCGHLFHKSCVERWLDYRKDTCPLCRSHLLPDDVLAGGGGIGVEVFRVW
TaXERICO	Triticum aestivum	MGISSMPAPKESLLIYLLYHAVVSIAALAGLLRAALVFLGLPAPPSLLAGEDADGADQLTAATPAGPSLAERFRSRFRPARFGRRRGAAASPTPDCRVCLVRFEADAVVNRLPCGHLFHRACLETWLDYDHATCPLCRSRLLP
NtXERICO	Nicotiana attenuata	MGLSQYPTPADAGVLCVILMNTAISISVLKEIVRSILHVIGIRIAAWDDYSIEGGPLDPFECRGTPSESYMEEFRSRTPAIRYDSICVSNHAEKECSVCLTDFEPDAEINHLSCGHVFHKQCLEKWLKYWNVTCPLCRNYMMPQEGEEDTCPM
PtXERICO1	Populus trichocarpa	MGLSSFPGAAEGVLPVLVMNTVLSVALLKSMVRSVLQLVVGANWTPPDYEEEPDEYRRENARERRISITQFKSLNQNDGGARNSAMECCVCLCGFEAEEEVSELSCKHFFHRGCLDKWFDNIHATCPLCRSNL
CnXERICO	Cocos nucifera	MGLSSLPTPSEGMLTLLLVNTALIVSVLKEIACSVLHILGLRTFPSASDPAGTGSTSDRPSEPTLADRFRSRVKPIRFGSAFGRRRQQAIDCRVCLVRFEPESVVNRLPCGHLFHETCLERWLDYHHATCPLCRSHLLPADEPPSPPPLPPPLVRSGISINYGVCH
SsXERICO isoform X2	Salvia splendens	MAISSYPTPADAGVLCVILANTAISISIFKEMFRSILKVIGINISSWEDFTVEPSNSGECCRRPSELYVEEFRSHSPSMQYESVFFHQCPKQECSICLTEFVPKAEINQLSCGHVFHKACLEKWLNYWNTTCPLCRNYMMPQEAEEDASCPM
EgXERICO	Elaeis guineensis	MGLYSMPSPAEAGLPFALLANALLPIVLLMGGVRWAILKVMGFDGGEDGQEETLETSMVSSAGVGARVTRFKYLRQKDGGVGDCSVCLHGFEEEEEVSEVLACRHFFHRACLDRWLGLFHSTCPLCRSML
ZmXERICO1	Zea mays	MGISSMPEPRDSLLGYLVYNAVVSIAALAGLVRAALVFLDLQAAQLPGGAGAGADDDRLAASGPGLGLAERFLRAFRPALYGVLVSTACGAAEAAAGDDDCSVCLAGFEAEAVVNRLPCGHLFHRACLETWLRYERATCPLCRAHVPLPADETPVLRYPELE
LdCYP707A	Lilium davidii var. unicolor	MLPPLPLSLQFLSLLVIALSVLWLLKISTSSRRRTRTPPGSSRWPVIGETLAFIAANSSGKGFYDFVRKRYIRYGGCFKTNIFRETHVFVSTIEAARAILSSDATRFSKRYLRSIAELLGDQSLLCASHEQHRLVRGRLSSILSVDCMASVIRHFDKLTVKALGGWKERDTVVVLDDTLKITFNAILKMLISLEEEDELEILRKDVHEVSEAMLVYPLKLPGTRFYKGLKARKRIMDTLKKKIALRRAGLECSKDLLQSLLMSDDSLLEIEILDNILTLILAGQITTSSAIAWMVKYLDENPEVQERARVVQLETALKIPMSTLELGYLNEMPYVSKVVKETLRMATIVSWFPRVALKDCEVEGFEIRKGWIVNVDARSIHYDPTIYKDPGKFDPSRFD…
CnCYP707A2-like	Cocos nucifera	MMVDFLSHPPLLLFHLLSLSLITCVVLWVLKVLTHTWAAGVASYPPGNRGIPWIGETLAFMAANNSSKGFYDFVATRHIRYGNCFKTSILGETHVFVSSIEAAKVILSCDSIDFSKRYIRSVAELLGDQSLLCASHEQHKLTRRRISNLFTLDSMASSINMFDELTMKTLCSWKQKGNVVVFNEALKVTFTAICKMLISLEEEDELEMLRKDVFEVSEAMLAFPLKLLGTRYYRGVKARKKIDDTLRKIIASRRKGLEHHEDFLQWLLVRDESLHDDPWTDAQILDNILTLIIAGQITTASAIAWMVKYLDENQEVQDRLRALHLELALKLSHSPLGLEALNEMPYACKIVKESLRMATIVSWFPRVALKDCQIGGFQIKKGWIVNVDARSIHYDPAVN…
AoCYP707A2	Asparagus officinalis	MNSLMYPLVLLLQLLALILVTYFVSKIAIKARERKKKEILGAPPGSCGLPFIGETLAFVMANNSSKGFYDFVQKRRNLYGNCFKTNIFGETHVFVSSIESAKAILGNESFDFSKRYMRSIAELLGGQSLLCASHEHHRLIRRRISNLFTLDSMISTIRIFDELTVKTFASWKEKESVSVLNDALKITFRAICKMLISLEEEHEVEMLQKDVFEVTEAMLAFPLKFPGTRFYRGLKARRRIMNALKKMLNFRRKGLECHEDFLQSFVRDKSMANDPSADSQILDNILTLIIAGQITTASAIAWMVKYLDENQDIQERLRALQLQLPTSRNGSKFGLEDLNEMSYASKIVKESLRMATIVSWFPRVALKDCQAEGFHIEKGWIVNIDARAMHFDQTIYDEP…
PaCYP707A3	Prunus avium	MSFFQCSSNFCTTKFSYHSTTNPTCRAKFCSCRKNMPSILPYQEAYSFGCYAVIVVLGALSCLIYHIIKSKNQESTADIPPGSQGLPLIGETLQFMAAINSGKGFYEFVRLRRLRHGNCFRTNIFGETDVFVSSTESAKAILNNDSGKFSKRYIRSIGELVGNQSLLCASHQHHKLIRSQLTNLFSTSSLSVFIKQFDQLTVDSLGGWEHRSTVVIQDEALKITCKAMCKMLISVESGYELEVLEREVAHVCEAMLALPLRLPGTRFYKGLQARNKIMAIIGKSMSERRRGLQANGEDFLQRLLDEDDKACNGATTNGGGLTDEEIQDNILTMIIAGQDTTASAMTWMVKFLDENPEVLDTLLREQLDLARKVSSKSFLTLESINDMPYASKVVKESLR…
cytochrome P450, family 722	Arabidopsis thaliana	MEHLCLCLVLCAAMLTLGKFLKIMFQDRKKSTAGVPPGSDGFPVIGETLQFMLSVNSGKGFYEFVRSRRIRYGSCFRTSLFGETHVFLSTTESARLVLNNDSGMFTKRYIKSIGELVGDRSLLCAPQHHHKILRSRLINLFSKRSTALMVRHFDELVVDALGGWEHRGTVVLLTDLLQITFKAMCKMLVSLEKEEELGSMQRDVGFVCEAMLAFPLNLPWTRFHKGIMARGRVMEMLEKIIRERRNEINSHNNHHEDFLQQLLAVDNDTPQLTDAEIKDNILTMIIAGQDTTASALTWMVKYLGENQKVLDILIEEQSQITKKASNKPFLELEDLSEMPYASKMVKESLRMASVVPWFPRLVLQDCEMEGYKIKKGWNINIDARSIHLDPTVYSEPHKF…
	Asparagus officinalis	MNSLMYPLVLLLQLLALILVTYFVSKIAIKARERKKKEILGAPPGSCGLPFIGETLAFVMANNSSKGFYDFVQKRRNLYGNCFKTNIFGETHVFVSSIESAKAILGNESFDFSKRYMRSIAELLGGQSLLCASHEHHRLIRRRISNLFTLDSMISTIRIFDELTVKTFASWKEKESVSVLNDALKITFRAICKMLISLEEEHEVEMLQKDVFEVTEAMLAFPLKFPGTRFYRGLKARRRIMNALKKMLNFRRKGLECHEDFLQSFVRDKSMANDPSADSQILDNILTLIIAGQITTASAIAWMVKYLDENQDIQERLRALQLQLPTSRNGSKFGLEDLNEMSYASKIVKESLRMATIVSWFPRVALKDCQAEGFHIEKGWIVNIDARAMHFDQTIYDEP…
PaCYP707A4-like	Zingiber officinale	MAAATSGAPRQASTAPTSFGAACAAHVLKCQRRPPGWASPHMATFVVPLHLLPSPSFFFQLPFTCLLAFFLLRLLLKQSRKAAASTAAEVTIPPGNTWLPFVGETLDFLAACYSNRGVYDFVRTRHLRYGECFRTKILGQ IHVFVSSTEVARTIIGFESPDFSKRYIRSIAELLGEHSLLCASSEQHKLVRRHISSLFKLEAVDSAVKKFDELVLDTLRGWELKDSVIVLSDALKITFNAICKMLISTEEEYELEILRNDVSEVTEAMLAFPLKLPGTRFYRGLEARRRIMNRLRKMIHSRKKRLEYHEDFLQGLLVGDGKDPLTDEQIMDNILTLIIAGQVTTASSIAWMVKYLDENQEVEEKLRALHLDLASKKSLSPLGSEVLNLMPYAIKIVKE…
PaCYP707A4	Dendrobium catenatum	MATSFINSLHNFFLLLCVLLLTLLFMVLKIQSKKKNQSIISNSPPGSLGFPLIGETLAFISANGCIKGLYDFVERRHLKYGKCFKTKIFGETHVFLSSTESAKSILSGDSIDFSKRYMRSIAELLGDQSILCLSYQNHKFMRGIISNLFTSNSMDSAIKNFDELVIRTMAEWQQNEAAVVLNDAMKITFNAICKMLISLDQEEELEALQKDVSEISEAMVAFPLKWPGTRFFRGIKARERVMKALRRKIDMRRRSSDYYEDFLQSLLARNDIQNEEPLSDRQIEDNILTLIIAGQITTASAIAWMVKYLDENQQVKETLTAKQLELQFKFSRNAYLKLETLSEMSYASKI VKESLRMATIVSWFPRVALRDCQIEGFHIKKGWIVNVDARSIHHDPML…
PdCYP707A2	Phoenix dactylifera	MMVDFLSHPPLLLFHLLSLSLIACVVLWVLKNLTGTWATRVANYPPGSRGIPWIGETLAFVAANNGSKGFYDFVATRHIRYGNCFKTSIHGETHVFVSSIEAAGAILNCDSIDFSKRYIRSIAELLGDHSLLCASHEQHKLIRRRISNLFTVDSMASSINMFDELTIKTLCSWKQKGNVVVFNEALKATFTAICKMVISLEEEDKLEMLRKDVFEVSEAMLSFPLKLLGTRYYRGVKARRRIDDSLRKIIASRRKGLERHEDFLQCFLVRDESLHDDPWTDAQILDNILTLIIAGQITTASAIAWMVKYLDENQEVQERLRALHLDLALKLSHFPLGLEALNEMPYACKIVKESLRMATIVSWFPRVALKDCQIGGFQIKKGWIVNVDARSIHYDPTVY…
AcCYP707A2	Ananas comosus	MMMMMFLHFSLQFLLHPLLHFLFITLITCLALKILKSLTTTTTTTTTTIHRSRVISNYPPGSDGFPLIGETLAFIAAHNSSKGFYDFVRTRHLRYGNCFKTNLFGGTHVFVSSVEVAKALLGSESVDFPKRYIKTVATLLGEESLLCSSHEHHKFLRRQIASLFTLDHLSSSVRMFDELTVETMRVWKEKRCVIVLDYALKITFNAICKMLLSLEDDNEMEALRNDVSEVTEALLAFPLRFPGTRFNRGLKARERIMDTLREKMAMRRNGVECKNDFLEHLLAKDNPDSAESLTDQQISDNILTLIIAGQVTTASAITWMVKYLDENKEVQDKLREMQLEIALKNSDTPLRLETLNDMHYASKIVKESLRMATVVSWFPRVALKDCQLGGFQIRKDWIV…
GmCYP707A3	Glycine max	MLNLLREEVLLVVQKYYYDLIMVALFTIGVTYLASKAWKRATTNNREEIPGRLGLPFIGETFSFLSATNSTRGCYDFVRLRRLWNGRWFKTRLFGKIHIFIPSPEGARTIFANDFVLFNKGYVKSMADAVGQKSLLCVPVESHKRIRGLLSEPFSMTSLSAFVTKFDKMLCGRLQKLEESGKSFKVLDLCMKMTFDAMCDMLMSITEDSLLRQIEEDCTAVSDAMLSIPIMIPRTRYYKGITARKRVMETFGEIIARRRRGEETPEDFLQSMLQRDSLPASEKLDDSEIMDNLLTLIIAGQTTTAAAMMWSVKFLHDNRETQDILREEQLSITKMKPEGASINHEDLNSMRYGLKVVKETLRMSNVLLWFPRVALEDCTIEGYDIKKGWHVNIDATHIH…
NnCYP707A3	Nelumbo nucifera	MTFIHAFLPLGLHLCSVLVIAFWLFRTTQKILLCRNKSTDNIPPGTGGLPLIGESLQFLSANSSAKGLYHFVHIRRLRYGNCFKTNIFGKTHVFVSSVESAKAILSNDFVNFTKRYVKSISELVGDQSILCATQEYHRLIRGRLSNLFTMDSTSSFIKHFDHLIVTTLRSWEHKQTVVVLDDALKVTFQAICKMAISLENPNELEMLQKDVGQVCEAMLAFPLNLPYTRFRAGMKARKRIMEMLKKIIDERRQGCGECHEDFIQSLVSEDEKLGCKLTDSQVQDNILTMIIAGQITTASAMTWMVKYLDENQEIQHTLRAEQQLMLADKNPCGSPLTIEDLNAMPYASKVVRESLRMASVVPWFPRVALKDCEIEGFKIKKGWIVNIDARYIHLDPTVY…
