# Supplementary material for: The RING-H2 gene LdXERICO plays a negative role in dormancy release regulated by low temperature in Lilium davidii var. unicolor
Source: Hortic Res. 2023 Feb 20;10(4):uhad030. doi: 10.1093/hr/uhad030 (PMC10548414; doi:10.1093/hr/uhad030)
Supplement: Web_Material_uhad023 [file web_material_uhad023.zip › Table S2.xlsx]

## Sheet: Sheet1
Type	Name	Forward primer (5' to 3')	Reverse primer (5' to 3')
DEGs qRT-PCR Primer	LdFP	TCGCCTACATCGCTAACC	TTCCCAATAATCGCAAGACC
	LdXERICO	GACGCCATCGGACAACAT	CCAGGCACACACAGCAATC
	LdICE1	GAGCGTTCGGGCCATCCTT	GAGCGTTCGGGCCATCCTT
	LdCYP707A	AAGCAGGTCATTGAACTCGG	GAAGAATTATTCGTTTACTGTGGC
	LdNCED	CCCGTCCGAGCCCAACATA	CCACAGGCGAGGTCACGAAA
	LdXEXPA8-1	TTTCTCTCCTCTTCCTCTCCTT	GGTGATAGTGCCTGAGCGG
	LdXEXPA8-2	GCAACCACAAACTTATCCCTC	GCAACCACAAACTTATCCCTC
CDS cloning	LdXERICO-CDS	CTGGATCATCTTCTGCTGTG	CGGACAAAAACTTCAGTCAA
	LdICE1-CDS	GAGCGTTCGGGCCATCCTT	TCTTGGTGACGCAATCGAGTATCT
	LdCYP707A-CDS	ATGCTGCCCCCTCTTCCC	CTAGAGATTTGCGGTCACACGG
VIGS	TRV1	TTACAGGTTATTTGGGCTAG	CCGGGTTCAATTCCTTATC
	TRV2	TGGGAGATGATACGCTGTT	CCTAAAACTTCAGACACG
	LdXERICO-TRV2	CGCGGATCCCTGGATCATCTTCTGCTGTG	CCGGAATTCCGGACAAAAACTTCAGTCAA
overexpressed lines/Subcellular localization	LdXERICO-pRI101-ON	GAGGGGGATTACATATGATGGGGATCTCGAGCATGCC	CGCGGATCCCGGACAAAAACTTCAGTCAA
	LdXERICO-pRI101-ON-GFP	GAGGGGGATTACATATGATGGGGATCTCGAGCATGCC	CGCGGATCCCGGACAAAAACTTCAGTCAA
	LdXERICO-pRI101-AN	CGC GGATCC CTGGATCATCTTCTGCTGTG	CCG GAATTC CGGACAAAAACTTCAGTCAA
	LdICE1-pRI101-AN	ACGC GTCGAC TGCTATGAAATCCTGCTGCT	CGCC ATATG GAGGAGCGAGAAAGAGGGAT
	LdCYP707A-pRI101-ON-GFP	CCAAATCGACTCTAGAATGCTGCCCCCTCTTCCC	CCACTAGTATTTAAATGGAGATTTGCGGTCACACG
